# Supplementary material for: Influence of P3HT:PCBM Ratio on Thermal and Transport Properties of Bulk Heterojunction Solar Cells
Source: Materials (Basel). 2023 Jan 9;16(2):617. doi: 10.3390/ma16020617 (PMC9861154; doi:10.3390/ma16020617)
Supplement: Supplementary file 1 [file materials-16-00617-s001.zip]

Archive with 1 entries (1 files):
- materials-2084114-supplementary.pdf
